# Supplementary material for: Lactobacillus-derived extracellular vesicles enhance host immune responses against vancomycin-resistant enterococci
Source: BMC Microbiol. 2017 Mar 14;17:66. doi: 10.1186/s12866-017-0977-7 (PMC5348868; doi:10.1186/s12866-017-0977-7)
Supplement: Additional file 1: Table S1. — Proteomics data from L. plantarum derived extracellular vesicles. Protein name, GO term (cellular component), Accession number, Peptide sequence, Validation Score, Xcorr score, Change in mass (ppm), Isolated mass, Peak area, Charge state, and Number of peptides are given. (XLSX 28 kb) [file 12866_2017_977_MOESM1_ESM.xlsx]

## Sheet: Proteomics data
	Protein name	GO term (cellular component)	Accession number	Peptide sequence	Validation Score	Xcorr score	Change in mass (ppm)	Isolated mass	Peak area	Charge state	Number of peptides
1	DNA-binding protein	other	F9UPK7	K.AELVNNVAAATNLTK.K	0.298207	64.12	4.88218	510.28	1.69963e+07	3	2
			F9UPK7	K.KDATAAVDAVFASIQDTLAK.G	0.0244195	23.98	1.04271	1018.04	3.90002e+07	2	1
			F9UPK7	K.VQLIGFGNFEVR.E	0.476391	75.92	0.578786	689.877	1.43111e+08	2	2
			F9UPK7	R.NPQTGDEIQIPASK.V	0.0495528	25.92	1.08029	749.38	2.80946e+08	2	1
2	Poly(Glycerophosphate chain) D-alanine transfer protein DltD	unknown	F9UPX5	K.AVFVISPQWFVPQGTR.K	0.311588	46.89	2.53386	611.335	1.27708e+07	3	1
			F9UPX5	R.QALDDGYVPFFGSSEWSR.F	0.252347	40.12	8.66687	1030.98	3.16916e+07	2	2
			F9UPX5	R.VLGSEDEFFSR.F	0.153212	35.14	1.58991	643.306	2.9053e+07	2	1
3	10 kDa chaperonin	cytoplasm	Q88YM6	K.VGDQVLFDK.Y	0.242339	31.48	0.754506	510.771	8.75248e+06	2	1
			Q88YM6	K.VGDQVLFDKYAGTEVK.Y	0.0941064	44.17	2.17421	590.31	1.59477e+07	3	1
4	Transcriptional attenuator, cell envelope-related, LytR family	integral component of membrane	F9UMI5	K.VVDEIGGVDITPIR.T	0.0995487	43.59	2.37926	741.91	2.40779e+07	2	1
			F9UMI5	R.TDLTFGNLTSIVTNYR.S	0.105792	21.81	4.65801	907.972	2.48812e+07	2	1
			F9UMI5	R.TDTIILATINPK.T	0.0534919	26.27	3.69454	650.382	5.68902e+06	2	1
5	Cell shape-determining protein MreC	unknown	F9UQM5	K.LNNSLSDYTTVTANVLTR.T	0.190559	62.48	0.713414	991.512	1.23783e+07	2	1
			F9UQM5	K.SNNLLEMGSVTSNVK.I	0.102431	42.53	0.135611	796.901	2.54564e+07	2	1
6	Serine protease HtrA	unknown	F9US66	K.AAVVSVINLQK.K	0.15124	51.55	2.9395	571.349	1.24323e+08	2	1
			F9US66	K.GEVVRPALGVATYDLSNISSSDQK.S	0.055779	84.71	0.805179	1253.64	4.10154e+07	2	1
			F9US66	K.IINELVQK.G	0.828829	34.96	4.97401	478.79	7.0439e+07	2	1
			F9US66	K.IVGTDSVTDLAVLK.I	0.223942	43.28	1.56834	715.908	2.76208e+08	2	2
			F9US66	K.KVTSLATLR.S	0.0911952	34.29	2.24355	494.81	3.77936e+07	2	1
			F9US66	K.SGDAAYIVTNNHVVSGSSAIR.V	0.0486038	40.86	2.21335	1059.53	4.73003e+07	2	1
			F9US66	K.VGETALAIGSPMGSNYATTLTQGIISAK.K	0.0307046	65.64	2.85817	917.81	9.82709e+07	3	1
			F9US66	K.VTSLATLR.S	0.36705	47.47	1.45028	430.764	3.55138e+07	2	1
			F9US66	K.YDSTHGTLNADVSATDDSIVVNGK.N	0.178812	55.59	0.800674	827.058	6.10948e+07	3	2
			F9US66	K.YHVSVDK.I	0.819902	26.31	3.5	424.218	1.61207e+09	2	1
			F9US66	R.SALYAHSVNDTVTVK.Y	0.0628541	21.54	2.61834	802.92	6.45823e+07	2	1
7	L-lactate dehydrogenase 1	cytoplasm	P56512	K.AYDIINLK.G	0.0862276	22.89	0.465491	475.271	1.65498e+07	2	1
			P56512	K.QIIESPLSADELK.K	0.312476	64.78	1.43612	721.889	2.45746e+07	2	1
			P56512	K.VLNDGLAELENK.	0.0922302	24.85	0.520275	657.848	4.14854e+07	2	1
8	Extracellular protein, membrane-anchored	extracellular	F9URS4	K.LDVPLVNQMTTPR.L	0.343875	79.62	0.455589	742.4	5.30991e+07	2	2
			F9URS4	K.LIYINNPYGEK.Q	0.257936	34.41	1.18456	662.35	3.35791e+07	2	1
9	Extracellular transglycosylase, with LysM peptidoglycan binding domain	extracellular	F9URU9	K.AGDTVSEIADTHK.T	0.167245	52.98	1.00696	448.552	1.82824e+08	3	1
			F9URU9	K.NVNLIYVGDKLQVNK.H	0.079773	34.63	0.410026	572.993	4.61794e+07	3	1
			F9URU9	K.TTVAAVQK.L	0.582082	33.44	0.166365	409.243	1.18619e+08	2	1
10	Lipase/esterase, subfamily of SGNH-hydrolases	integral component of membrane	F9US95	K.DWQDPNNQLIAAAAK.K	0.0956768	21.9	0.78619	552.277	4.53555e+07	3	1
			F9US95	K.QIFDHFNVNAK.V	0.276989	24.68	2.32691	444.894	4.61195e+07	3	1
			F9US95	K.YQLSTSEIHVLR.K	0.61807	71.41	0.585845	482.596	1.09861e+08	3	2
11	Glucose-6-phosphate isomerase	cytoplasm	Q88UI4	K.GIYPSSANFTTDLHSLGQYIQEGR.R	0.256322	134.57	2.14333	885.431	6.55085e+07	3	2
			Q88UI4	K.NNMFALLGKPGYEELTK.K	0.0621873	30.91	1.58131	642.334	2.15746e+07	3	1
			Q88UI4	R.DFSVNIISK.S	0.0531793	22.29	1.98718	511.78	9.99672e+06	2	1
			Q88UI4	R.FTVLTPVGLLPIAVSGGDIDSLMK.G	0.0662218	69.36	0.739968	1222.18	1.43565e+07	2	2
12	Cell surface protein, CscA/DUF916 family	cell surface	F9UU92	K.GIILGSWQVK.I	0.198644	45.16	5.01344	550.824	2.10641e+07	2	1
			F9UU92	R.GIILPGTYTLYVK.Y	0.0861283	24.87	1.70256	719.42	1.52138e+07	2	1
13	Cell surface protein, CscB family	cell surface	F9UU93	K.DASQESLATANDDK.T	0.229621	61.55	2.92358	732.824	6.50539e+08	2	1
			F9UU93	K.DASQESLATANDDKTQNVTTSGK.K	0.115643	47.22	3.40179	596.03	8.63272e+07	4	1
			F9UU93	K.DASQESLATANDDKTQNVTTSGKK.N	0.0209257	117.26	0.234338	1255.1	2.85166e+08	2	2
			F9UU93	K.KNGNDIIYTQVSDSR.G	0.826493	95.98	2.964	855.429	1.88245e+09	2	3
			F9UU93	K.NGNDIIYTQVSDSR.G	0.233664	50.92	8.32755	791.372	9.48253e+09	2	24
			F9UU93	K.NYSGNIVWTLNSTPTA.-	0.201063	21.69	6.62204	869.42	2.27691e+07	2	1
			F9UU93	K.TQNVTTSGK.K	0.332691	34.14	0.553727	468.244	9.07228e+08	2	1
			F9UU93	K.VGDGQGMGVNQQYWNINNVQLHVK.G	0.189878	72.89	1.56172	900.109	1.17631e+10	3	28
			F9UU93	R.GTGAGWQLK.A	0.125591	31.05	1.91829	459.245	8.62126e+09	2	2
14	Extracellular transglycosylase, with LysM peptidoglycan binding domain	extracellular	F9USE2	K.KGDCVWAISQEYK.T	0.240814	28.54	1.12581	528.588	8.59692e+06	3	1
			F9USE2	R.TGVDAGTWNHIINR.E	0.365892	61.77	0.302488	518.599	6.07589e+07	3	1
15	Oligopeptide ABC transporter, substrate binding protein	other	F9UM05	K.AQGEHTFIVTLDKPITYFK.K	0.102387	40.21	1.26439	552.799	1.33047e+07	4	1
			F9UM05	K.AQNQDANDTSAR.W	0.212237	38.37	1.22737	645.786	4.33499e+07	2	1
			F9UM05	K.DQGITPLYQTVYSYLQNPK.V	0.468191	42.61	3.04113	743.377	1.10711e+08	3	1
			F9UM05	K.KLDLTQLASEQVK.N	0.0965968	24.42	2.7206	491.617	5.28693e+06	3	1
			F9UM05	K.LMTYPLFGPISEK.A	0.207275	22.97	4.15967	748.4	4.21693e+07	2	1
			F9UM05	K.TYTFTIR.N	0.220926	27.28	1.21578	451.242	2.76701e+07	2	1
			F9UM05	K.YNSSTYNALVNK.A	0.156827	36.28	0.77748	687.338	3.86262e+07	2	1
16	Glyceraldehyde 3-phosphate dehydrogenase	unknown	F9UM10	K.ALGLVIPELNGK.L	0.0888682	36.36	1.22902	612.372	1.08336e+09	2	1
			F9UM10	K.IGINGFGR.I	0.390868	59.83	1.86931	417.234	2.07688e+08	2	1
			F9UM10	K.NDGVDFVLECTGFYTSK.A	0.448263	63.51	0.562536	651.297	5.02513e+07	3	1
			F9UM10	K.TIVYNVNDDILTADDR.I	0.546447	102.27	2.54669	918.95	4.99295e+08	2	1
			F9UM10	K.TVAWYDNEYGFTCQMVR.T	0.450403	25.29	0.443006	713.981		3	1
			F9UM10	K.VGTMTTIHAYTSTQMLLDGPVR.G	0.142428	69.75	3.83704	798.075	1.6572e+07	3	1
			F9UM10	K.VTADEVNAAIK.K	0.111795	52.98	0.949933	565.807	2.35592e+08	2	1
			F9UM10	K.VTADEVNAAIKK.H	0.072443	49.64	3.51713	420.237	2.76672e+07	3	2
			F9UM10	K.YDVITELGGK.K	0.299941	44.96	2.73349	547.789	7.70615e+07	2	1
			F9UM10	R.AAGVNTIPHSTGAAK.A	0.041692	45.19	4.18145	697.87	2.10299e+08	2	1
			F9UM10	R.ILELGEK.S	0.933993	40.99	2.5054	401.238	8.08798e+07	2	1
			F9UM10	R.IVSAGSCTTNCLAPLAFFENK.E	0.227339	38.98	2.95205	575.78	1.42289e+07	4	1
			F9UM10	R.VGVVDGSLTELVAILDKK.V	0.118337	69.31	0.207966	619.363	1.1817e+07	3	5
			F9UM10	R.VLISAPAGSDLK.T	0.161279	51.84	0.109339	585.84	5.17848e+08	2	2
			F9UM10	R.VYAEPQAQNIPWVK.N	0.371678	26.46	3.08427	548.289	6.17552e+07	3	1
17	Triosephosphate isomerase	cytoplasm	Q88YH4	K.TASEALAFVNAVK.D	0.154462	39.47	2.30784	660.86	1.02013e+07	2	1
			Q88YH4	R.TPIIAGNWK.M	0.142518	38.6	0.330145	500.285	7.12084e+06	2	1
18	Lipoprotein	integral component of membrane	F9UPF5	K.STAGLPTVDLGHQITAHIDAGAGQR.Y	0.219577	61.82	2.61677	622.322	1.12512e+08	4	1
			F9UPF5	R.LAALNQQLTK.T	0.284935	51.12	1.37863	550.326	1.7096e+08	2	1
19	Lipoprotein	integral component of membrane	F9US19	K.AGTLTPTFK.L	0.185872	33.52	7.41625	468.26	9.09939e+07	2	1
			F9US19	R.ATLTLSDTR.A	0.120621	35.56	1.54881	489.266	9.31946e+07	2	1
20	Lipoprotein	integral component of membrane	F9UQQ2	K.DAGLITLK.K	0.232374	30	6.572	415.75	1.32209e+07	2	1
			F9UQQ2	K.SDSPYANIVAVR.K	0.921816	80.64	6.69829	646.34	9.20621e+07	2	1
21	Prophage P1 protein 2, mitogenic factor, cell surface lipoprotein	cell surface	F9UL89	K.AMLTYAEYQASK.G	0.17618	33.63	2.51372	688.33	7.11541e+07	2	1
			F9UL89	K.EVVVINSVEGIK.I	0.253096	68.21	0.690655	643.371	2.1823e+08	2	1
			F9UL89	K.LTNFDSMK.A	0.0989791	32.72	2.7296	478.23	4.87033e+07	2	1
			F9UL89	K.TATNNSTQVLTK.L	0.224608	50.14	2.45604	639.337	2.26874e+08	2	1
			F9UL89	K.VAIHYGLTDR.V	0.448902	46.87	1.5656	572.81	6.65039e+07	2	1
			F9UL89	K.YAFSADNQGR.S	0.372849	41.52	6.01684	564.754	3.31594e+07	2	1
			F9UL89	R.QGTPLDPPSWPSTNPK.V	0.163533	60.62	0.60284	861.429	2.93645e+08	2	1
			F9UL89	R.YAEELVENYWNTHSNSK.N	0.299035	36.31	1.21885	695.316	9.66308e+07	3	1
22	Phosphate ABC transporter, substrate binding protein	integral component of membrane	F9ULX3	K.AGITNLTQQQLIQIFTGK.V	0.188768	94.65	3.32302	987.558	1.99649e+08	2	1
			F9ULX3	K.FIDYILSTAVQQK.L	0.272452	47.37	1.38155	763.416	5.50772e+07	2	2
			F9ULX3	R.NLPITLINR.A	0.817118	33.69	8.31219	527.32	1.32976e+08	2	1
			F9ULX3	R.VAVVGIAPIVNK.K	0.152287	43.87	3.75845	590.374	1.01688e+08	2	1
			F9ULX3	R.VAVVGIAPIVNKK.A	0.0535137	45.23	0.391485	654.424	2.36513e+07	2	2
23	acyltransferase	integral component of membrane	F9UM68	K.SQGQLAHNVLLNIGTNGTITDDQAEQVVK.L	0.36197	66.83	0.0816041	766.648	8.38365e+07	4	2
			F9UM68	R.AQNQSGWFADDNVHPNTTGNR.Q	0.336236	67.95	1.97593	777.015	1.949e+08	3	1
			F9UM68	R.QLTNLIANR.I	0.27878	29.67	7.30678	521.8	5.2199e+08	2	1
			F9UM68	R.QVTEVPGIINSLK.S	0.0767956	31.28	0.799829	699.403	1.05137e+09	2	3
24	Adherence protein, chitin-binding domain	integral component of membrane	F9UP60	K.AGNLSVTWQLTAR.H	0.311238	46.72	4.69948	708.88	4.86308e+07	2	2
			F9UP60	K.IASYNDNGAIPSEFVTHQVNISANEK.G	0.206921	53.33	0.482195	940.126	1.05763e+09	3	1
25	Serine-type D-Ala-D-Ala carboxypeptidase	unknown	F9UPY0	K.IFTELMK.G	0.203571	22.32	8.34739	441.24	2.42913e+07	2	1
			F9UPY0	K.YQILSIQK.S	0.101573	20.76	1.17271	496.792	3.15334e+07	2	1
26	Extracellular protein, NlpC/P60 family,gamma-D-glutamate-meso-diaminopimelate muropeptidase	extracellular	F9UQA0	K.AGDTLWALADK.Y	0.375908	45.45	1.61814	580.8	1.53355e+08	2	1
			F9UQA0	K.AGDTLWALADKYNTSVHALQTLNGLSGDLIVVGQNIQVPGATTK.T	0.0360703	21.16	1.11661	910.883	2.46511e+07	5	1
			F9UQA0	K.ANDTVWGLAQQHGVSVQSIEK.L	0.101918	30.91	2.99054	756.388	2.70278e+09	3	3
			F9UQA0	K.ASDGNIDLIYVGQNLQIGGSATK.T	0.125901	69.35	7.76463	778.73	4.92007e+08	3	8
27	Cell wall hydrolase/muramidase	unknown	F9URD9	K.AGAISGWNK.Y	0.139478	28.96	4.02008	452.236	1.50749e+09	2	1
			F9URD9	K.GSYQGQSIYFPTQEWNGSQYITIQDAFRK.Y	0.228712	74.94	0.838064	1138.21	2.23616e+08	3	1
			F9URD9	K.IETAVAADAVQSSAMMAR.S	0.0794146	44.61	5.66779	911.44	3.19768e+09	2	18
			F9URD9	K.ITTGGTTWLR.Y	0.146921	29.98	6.95012	553.3	5.99044e+09	2	5
			F9URD9	K.LHEWDQEALSGQASGGNDNNQVQPDQDVTPTSGTHK.F	0.368307	69.64	0.745455	965.938	1.63636e+06	4	2
			F9URD9	K.LTVGNATWLR.Y	0.870289	77.05	3.65284	565.817	4.837e+09	2	22
			F9URD9	K.NTPAGNAPSVGTYSAGDTVYYNAK.V	0.0709107	78.34	1.3647	1209.56	2.67607e+09	2	3
			F9URD9	K.QATEQAVAAK.I	0.109388	20.45	0.521378	508.772	4.78809e+09	2	1
			F9URD9	K.SSPATSATTVGSYNAGDTVYYNGK.V	0.0525475	59.25	0.491062	1206.05	1.16351e+09	2	5
			F9URD9	K.TAQVVGTYNAGETVYYNGK.I	0.337061	32.96	2.28208	678.999	1.55363e+08	3	16
			F9URD9	K.TTTIHNAPDATSAVVGTYNAGETVNYNGK.L	0.211916	71.84	1.59857	1483.71	6.3314e+08	2	9
			F9URD9	K.VTANGQTWLR.Y	0.493082	77.12	0.850206	573.306	6.09648e+09	2	2
			F9URD9	K.YPNWSASVEDHGAFLVVNPR.Y	0.136986	41.24	1.52518	753.37	2.58231e+09	3	16
			F9URD9	K.YQVLPSVTAAQAILESGWGQSQLATEGNNLFGIK.G	0.237622	31.59	6.11941	718.98	3.90036e+08	5	2
			F9URD9	R.AMTSQEIFLSQIK.A	0.172066	28.8	2.81325	748.393	7.36233e+09	2	8
			F9URD9	R.ASVVGEYNPGETVYYNGTVQAEGYTWLR.Y	0.169755	83.11	1.85371	1562.24	1.74411e+08	2	16
			F9URD9	R.FTQTTAIK.N	0.136588	38.08	0.140736	455.256	5.06841e+09	2	1
			F9URD9	R.FVTTTNIR.T	0.327833	26.5	1.61005	476.266	6.90085e+09	2	1
			F9URD9	R.RVASLLQQDGYATAPTYASSLISIIEYNK.L	0.0861608	140.71	2.15592	1586.83	3.61534e+07	2	7
			F9URD9	R.SGATHYVAK.L	0.0842297	26.71	1.61332	467.242	1.7614e+09	2	2
			F9URD9	R.VASLLQQDGYATAPTYASSLISIIEYNK.L	0.149996	103.27	0.716712	1006.19	9.35254e+09	3	12
			F9URD9	R.YLSYSGAQHYVAISGNAATGNTTSKPVTNSQGAFR.F	0.05324	87.47	0.960552	905.444	1.84391e+09	4	2
			F9URD9	R.YQSYSGVSR.Y	0.488682	42.62	2.46729	523.75	1.45276e+09	2	1
			F9URD9	R.YSNLIGVTDYR.R	0.495769	77.81	0.528965	650.831	7.71136e+09	2	3
			F9URD9	R.YVMISQTTTNDNNNQATVTPASGSYK.F	0.0894982	43.46	0.574626	935.772	2.77147e+08	3	14
28	Lysozyme/muramidase, glycoside hydrolase family 25	unknown	F9USK7	K.ASGWYTFTK.N	0.396042	56.15	0.424324	530.758	5.55438e+06	2	1
			F9USK7	K.NGETWLR.Y	0.92971	38.43	0.427215	438.222	7.30482e+06	2	1
			F9USK7	K.TTAAAGTYTFK.T	0.0586629	42.1	1.78513	566.289	2.3585e+07	2	1
			F9USK7	K.VTTNGQTWLR.Y	0.975918	90.56	2.18608	588.313	7.0756e+09	2	1
29	Cell surface protein, CscB family	cell surface	F9UU91	K.DASVDEINITADISNPTAASGALDSR.L	0.0365388	62.11	3.70383	1302.13	3.15058e+08	2	1
			F9UU91	K.INTIDLPNEVNLDGPEEFK.Q	0.371468	47.34	0.0667572	719.695	3.37632e+08	3	1
			F9UU91	K.LALVAVADDQK.G	0.102111	35.97	2.69902	571.823	2.65243e+08	2	1
			F9UU91	K.LTPGATQQTLIAGTTSQQGVGTNQQIWNVNNVALHVK.G	0.079893	26.87	1.66511	778.414	1.86037e+07	5	1
			F9UU91	K.SSPLIPVTR.L	0.2851	47.17	0.688964	485.29	3.10866e+08	2	1
			F9UU91	K.TVVNANGTWSLNLTGLSLK.I	0.136665	78.25	5.84077	994.55	4.46723e+07	2	3
			F9UU91	K.WVTATDQNQATLPAVIK.L	0.14005	44.43	2.48385	928.497	6.56397e+08	2	1
			F9UU91	R.ENILCGGLDVAAGQTFTGSK.I	0.133	107.72	0.374879	1019.5	4.88678e+08	2	2
			F9UU91	R.FINPNNLDLR.N	0.551079	57.85	0.748571	608.328	5.9797e+08	2	1
			F9UU91	R.ITVQWSDEYPQTK.V	0.199604	27.1	2.87189	797.889	3.37545e+08	2	1
			F9UU91	R.LAQLSSNVVDVSQWSQLVDAWK.D	0.429402	84.27	0.249063	825.096	1.47393e+08	3	1
			F9UU91	R.LSGNIIVNGNGHSVNIGR.A	0.122973	53.78	3.90672	607.66	1.9544e+08	3	2
			F9UU91	R.NFYADTGSTVNLTSLAR.S	0.216481	92.35	5.51289	915.45	3.08981e+08	2	2
30	Extracellular protein,gamma-D-glutamate-meso-diaminopimelate muropeptidase	extracellular	F9UUA0	K.AGDTVWAYAQK.Y	0.27393	36.22	0.410057	605.298	1.90667e+09	2	5
			F9UUA0	K.IAEANGLSNPNLIIAGK.T	0.105292	33.36	1.33456	847.974	1.78288e+10	2	2
			F9UUA0	K.STAYYTPSFAIHM.-	0.278404	29.61	2.73128	744.843	7.10824e+09	2	2
			F9UUA0	K.TFIGTPYEQMDCSAFTQAAFAK.V	0.434511	27.58	0.198058	621.786	6.7417e+07	4	6
			F9UUA0	K.TINIPGVK.T	0.116681	27.2	1.68031	421.26	4.60939e+09	2	3
			F9UUA0	K.YHVSVDKIAEANGLSNPNLIIAGK.T	0.276802	76.78	0.771592	841.79	5.96119e+07	3	1
31	Cell surface protein, CscB family	cell surface	F9ULM2	K.DHGAGVTVDQIDPSNVK.L	0.238176	46.09	5.96171	584.62	2.65755e+07	3	1
			F9ULM2	K.GATLQLPK.G	0.603061	30.64	7.00671	414.25	2.15344e+07	2	1
