# Supplementary material for: Lactobacillus-derived extracellular vesicles enhance host immune responses against vancomycin-resistant enterococci
Source: BMC Microbiol. 2017 Mar 14;17:66. doi: 10.1186/s12866-017-0977-7 (PMC5348868; doi:10.1186/s12866-017-0977-7)
Supplement: Additional file 2: Table S2. — qPCR primers. Their names and sequences are given. (XLSX 8 kb) [file 12866_2017_977_MOESM2_ESM.xlsx]

## Sheet: Sheet1
NAME	Sequences (5' to 3')
asp10-F	ATCGGAGCACCAAAGAGTGT
asp10-R	AAGAATGCACCCGTAAGTGG
celec-60-F	ACGGGCAAGTTATTGGAGAG
celec-60-F	ACACGGTATTGAATCCACGA
cpr-1-F	AAAGTACCTCGGAGGACACG
cpr-1-R	ATTCCGCATTGATCATCTCC
cpr-5-F	GACAACGGAACCCCATACTG
cpr-5-R	CTCGATTCCACACTCGTTGA
lys-5-F	TCCCAGAATTTATCATTCATCG
lys-5-R	TGGCATTCTTGACATTTTGC
snb-1-F	CCGGATAAGACCATCTTGACG
snb-1-R	GACGACTTCATCAACCTGAGC
CTSB-F	AGGAATGCCTGTGCCAATAA
CTSB-R	CAAAGAGAGACAGCAGCTACAA
REG3G-F	AGACTCACCCTGGAAGAGAATA
REG3G-R	AGCCTGAAATGAAGGTGAAGAA
ACTB-F	CACTCTTCCAGCCTTCCTTC
ACTB-R	GGATGTCCACGTCACACTTC
